# Supplementary material for: Metabolic Consequences of Gestational Cannabinoid Exposure
Source: Int J Mol Sci. 2021 Sep 2;22(17):9528. doi: 10.3390/ijms22179528 (PMC8430813; doi:10.3390/ijms22179528)
Supplement: Supplementary file 1 [file ijms-22-09528-s001.zip]

Archive with 1 entries (1 files):
- ijms-1357879-supplementary.pdf
